# Supplementary material for: Clinical Implications of the FLT3-ITD Allelic Ratio in Acute Myeloid Leukemia in the Context of an Allogeneic Stem Cell Transplantation
Source: Cancers (Basel). 2023 Feb 18;15(4):1312. doi: 10.3390/cancers15041312 (PMC9954047; doi:10.3390/cancers15041312)
Supplement: Supplementary file 1 [file cancers-15-01312-s001.zip]

Archive with 1 entries (1 files):
- cancers-2156064-supplementary.pdf
